# Supplementary material for: Bioaccessibility and Cellular Uptake of Carotenoids Extracted from Bactris gasipaes Fruit: Differences between Conventional and Ionic Liquid-Mediated Extraction
Source: Molecules. 2021 Jun 30;26(13):3989. doi: 10.3390/molecules26133989 (PMC8272118; doi:10.3390/molecules26133989)
Supplement: Supplementary file 1 [file molecules-26-03989-s001.zip]

Archive with 1 entries (1 files):
- molecules-1241712-supplementary.pdf
